# Supplementary material for: Therapeutic Maintenance of Janus Kinase Inhibitors in Real Life for Rheumatoid Arthritis: Retrospective Study
Source: J Clin Med. 2024 Aug 7;13(16):4608. doi: 10.3390/jcm13164608 (PMC11355502; doi:10.3390/jcm13164608)
Supplement: Supplementary file 1 [file jcm-13-04608-s001.zip]

Archive with 1 entries (1 files):
- jcm-3121166-supplementary.pdf
